# Supplementary material for: A total infectome approach to understand the etiology of infectious disease in pigs
Source: Microbiome. 2022 May 10;10:73. doi: 10.1186/s40168-022-01265-4 (PMC9086151; doi:10.1186/s40168-022-01265-4)
Supplement: Supplementary file 2 — Additional file 1. Table showing sample collection, pathogen abundance, and clinical signs. [file 40168_2022_1265_MOESM2_ESM.xlsx]

## Sheet: Overall
Order	Library	Case	Lane	Tissue	Group	RIN	Time	Location	PRRSV (RPM)	Senecavirus A (RPM)	Pasivirus A (RPM)	Teschovirus A (RPM)	Enterovirus G (RPM)	Tottorivirus A (RPM)	Aichivirus C (RPM)	Sapelovirus A (RPM)	Sapporo virus (RPM)	Rota A (RPM)	Rota B (RPM)	Rota C (RPM)	Rota H (RPM)	Astroviruses (RPM)	PDEV (RPM)	Porcine Hemagglutinating Encephalomyelitis Virus (RPM)	Influenza A virus (RPM)	Porcine respirovirus 1 (RPM)	Mammalian rubulavirus 5 (RPM)	Classical_swine_fever_virus (RPM)	Atypical porcine pestivirus (RPM)	Zika virus (RPM)	Aroa virus (RPM)	JEV (RPM)	Tembusu virus (RPM)	Getah virus (RPM)	Hepatitis E virus (RPM)	Birnaviruses (RPM)	Picobirnaviruses (RPM)	Suid alphaherpesvirus 1 (RPM)	Suid betaherpesvirus 2 (RPM)	Suid gammaherpesviruses (RPM)	Parvoviruses (RPM)	PCV2 (RPM)	Adenoviruses (RPM)	Streptococcus_dysgalactiae (RPM)	Streptococcus_suis (RPM)	Mycoplasma_hyosynoviae (RPM)	Mycoplasma_hyorhinis (RPM)	Mycoplasma_hyopneumoniae (RPM)	Bordetella_bronchiseptica (RPM)
1	B50	B50	lane08	lung;lymphonodus	Diseased	3.1	2018-11-09	Beijing	0	0	0	0	0	0	0	0	0	0	0	0	0	0	0	0	0	0	0	0	1.37273	0	0	0	0	0	0	0	0	0	0	0	0	35.7439	0	0	0	0	0	0	0
2	C103-lun	C103	lane11	lung	Diseased	1.3	2019	Chongqing	59.663	0	0	0	0	0	0	0	0	0	0	0	0	0	0	0	0	0	0	0	0	0	0	0	0	0	0	0	0	0	279.827	0	0	703.008	0	0	0	0	0	0	0
3	C104-lun	C104	lane11	lung	Diseased	5.7	2019	Chongqing	6.44107	0	0	0	0	0	0	0	0	0	0	0	0	0	0	0	0	0	0	0	0	0	0	0	0	0	0	0	0	0	0	0	0	719.381	0	0	0	0	0	0	0
4	C105-lun	C105	lane11	lung	Diseased	5.1	2019	Chongqing	1.85045	0	0	0	0	0	0	0	0	0	0	0	0	0	0	0	0	0	0	0	0	0	0	0	0	0	0	0	0	0	2.52895	0	0	643.216	11.9662	0	0	0	0	0	0
5	G100-gut	G100	lane14	intestine	Diseased	2.3	2019-01-15	Jiangxi	0	0	0	0	0	0	0	0	0	0	3851.84	102.338	0	10264.2	0	0	0	0	0	0	0	0	0	0	0	0	0	0	0	0	0	0	0	0	0	0	0	0	0	0	0
6	G100-liv	G100	lane12	liver	Diseased	6.2	2019-01-15	Jiangxi	0	0	0	0	0	0	0	0	0	0	0	0	0	0	0	0	0	0	0	0	0	0	0	0	0	0	0	0	0	0	0	0	0	0	0	0	0	0	0	0	0
7	G100-lun	G100	lane14	lung	Diseased	5.3	2019-01-15	Guangdong	0	0	0	0	0	0	0	0	0	1.20006	0	0	0	0	0	0	0	0	0	0	0	0	0	0	0	0	0	0	0	0	0	0	0	0	0	0	0	0	0	0	79.8543
8	G100-lym	G100	lane14	lymphonodus	Diseased	2.3	2019-01-15	Jiangxi	0	0	0	0	0	0	0	0	0	1.70229	0	0	0	0	0	0	0	0	0	0	0	0	0	0	0	0	0	0	0	0	0	0	0	0	0	0	0	0	0	0	0
9	G101-lun	G101	lane14	lung	Diseased	2.4	2019	Guangdong	13194.3	0	0	0	0	0	0	0	1.56123	2.04161	0	0	0	1.50118	0	0	0	0	0	0	0	0	0	0	0	0	0	0	0	0	0	0	0	0	0	0	0	0	519.35	0	0
10	G102-lun	G102	lane14	lung	Diseased	2	2019	Guangdong	0	0	0	0	0	0	0	0	0	5.32223	0	0	0	0	0	0	0	0	0	0	0	0	0	0	0	0	0	0	0	0	0	0	0	0	0	0	0	0	0	0	0
11	G106-kid	G106	lane14	kidney	Diseased	2.3	2019-03-09	Guangdong	0	0	0	0	0	0	0	0	0	0	0	0	0	0	0	0	0	0	0	0	0	0	0	0	0	0	0	0	0	0	0	0	0	0	0	0	0	0	0	0	0
12	G108-lun	G108	lane14	lung	Diseased	3.1	2018-07-03	Guangdong	0	0	0	0	0	0	0	0	0	0	0	0	0	0	0	0	0	0	0	0	0	0	0	0	0	0	0	0	0	0	0	0	0	0	0	0	0	0	0	0	0
13	G109-lun	G109	lane14	lung	Diseased	2.6	2018-07-18	Guangdong	0	0	0	0	0	0	0	0	0	0	0	0	0	0	0	0	0	0	0	0	0	0	0	0	0	0	0	0	0	0	0	0	0	0	0	0	0	0	0	0	0
14	G110-lun	G110	lane14	lung	Diseased	2.4	2018-05-07	Henan	0	0	0	0	0	0	0	0	0	0	0	0	0	0	0	0	0	0	0	0	0	0	0	0	0	0	0	0	0	0	0	0	0	28.9242	0	0	0	0	0	0	0
15	G113-lun	G113	lane14	lung	Diseased	2.6	2018-07-02	Guangdong	6305	0	0	0	0	0	0	0	0	0	0	0	0	0	0	0	0	0	0	0	0	0	0	0	0	0	0	0	0	0	0	0	0	0	0	0	0	0	0	0	0
16	G114-lun	G114	lane14	lung	Diseased	2.4	2018	Guangdong	0	0	0	0	0	0	0	0	0	0	0	0	0	0	0	0	0	0	0	0	0	0	0	0	0	0	0	0	0	0	0	0	4.1201	0	0	0	0	0	0	0	0
17	G115-lun	G115	lane14	lung	Diseased	2.2	2018-04-29	Guangdong	0	0	0	0	0	0	0	0	0	0	0	0	0	0	0	0	0	0	0	0	6.39178	0	0	0	0	0	0	0	0	0	0	0	0	0	0	0	0	0	0	0	0
18	G116-spl	G116	lane14	spleen	Diseased	2.2	2018-04-29	Guangdong	0	0	0	0	0	0	0	0	0	34.7513	0	1.85505	0	0	0	0	0	0	0	0	1.36037	0	0	0	0	0	0	0	0	0	0	0	0	0	0	0	0	0	0	0	0
19	G117-liv	G117	lane14	liver	Diseased	2.5	2018-09-10	Guangdong	0	0	0	0	0	0	0	0	0	0	0	0	0	0	0	0	0	0	0	0	0	0	0	0	0	0	0	0	0	0	0	0	0	0	0	0	0	0	0	0	0
20	G120-lun	G120	lane14	lung	Diseased	2.5	2018-07-18	Guangdong	0	0	0	0	0	0	0	0	0	0	0	0	0	0	0	0	0	0	0	0	0	0	0	0	0	0	0	0	0	0	0	0	0	0	0	0	0	0	0	0	0
21	G121-lun	G121	lane14	lung	Diseased	2.4	2018	Guangdong	4.69731	0	0	0	0	0	0	0	0	0	0	0	0	8.71666	0	0	0	0	0	0	0	0	0	0	0	0	0	0	0	4.1162	0	0	0	0	0	1082.32	642.515	0	42.0337	80.9197	0
22	G122-lun	G122	lane11	lung	Diseased	2.5	2018-10-15	Guangdong	182.556	0	0	0	0	0	0	0	0	0	0	0	0	0	0	0	0	0	0	0	0	0	0	0	0	0	0	0	0	0	0	0	0	0	0	0	0	0	80.863	0	0
23	G123-liv	G123	lane11	liver	Diseased	2.4	2018-11-02	Guangdong	0	0	0	0	0	0	0	0	0	0	0	0	0	0	0	0	0	0	0	279.662	0	0	0	0	0	0	0	0	0	0	0	0	36.164	0	0	0	0	0	0	0	0
24	G124-lun	G124	lane11	lung	Diseased	2.7	2018-11-02	Guangdong	3.98938	1774.9	0	0	0	0	0	0	0	0	0	0	0	0	0	0	0	0	0	1801.46	0	0	0	0	0	0	0	7.65023	0	0	0	0	0	0	0	0	0	0	0	0	0
25	G127-lun	G127	lane11	lung	Diseased	2.7	2018-07-02	Guangdong	0	0	2.55437	0	0	0	0	0	0	0	0	0	0	0	0	0	0	0	0	0	0	0	0	0	0	0	0	0	0	0	0	0	0	0	0	0	0	0	0	0	0
26	G128-lun	G128	lane11	lung	Diseased	2.8	2018-07-02	Guangdong	6396.45	0	0	0	0	0	0	0	0	0	0	0	0	0	0	0	0	0	0	0	0	0	0	0	0	0	0	0	0	0	0	0	0	0	0	0	0	0	0	0	0
27	G129-lun	G129	lane11	lung	Diseased	3.6	2018-07-03	Guangdong	0	0	0	0	0	0	0	0	2.99789	0	0	0	0	0	0	0	0	0	0	0	0	0	0	0	0	0	0	0	0	0	0	0	0	0	0	0	0	0	0	0	0
28	G51-lun	G51	lane07	lung	Diseased	8	2018-12-05	Guangdong	0	0	0	0	0	0	0	7.00577	0	0	0	0	0	0	0	0	469.333	0	0	0	0	0	0	0	0	0	0	0	0	0	0	4.23543	1.11879	0	2.98344	0	0	0	0	0	0
29	G51-lym	G51	lane07	lymphonodus	Diseased	7.1	2018-12-05	Guangdong	0	0	0	0	0	0	0	1.35962	0	0	0	0	0	0	0	0	1.5905	0	0	0	0	0	0	0	0	0	0	0	0	0	0	1.00048	0	0	0	0	0	0	0	0	0
30	G52	G52	lane07	lung;lymphonodus	Diseased	6.8	2018-12-07	Guangdong	1441.04	0	0	0	0	0	0	0	2.21468	0	0	0	0	1.45339	0	0	0	0	0	0	0	0	0	0	0	0	0	0	0	0	0	0	0	0	0	0	0	0	0	0	0
31	G53-liv	G53	lane08	liver	Diseased	3.4	2018-12-07	Guangdong	0	0	0	0	0	0	0	0	0	0	0	0	0	0	0	0	0	0	0	0	0	0	0	0	0	0	0	0	0	0	0	0	0	0	0	0	0	0	0	0	0
32	G53-lun	G53	lane07	lung	Diseased	6.3	2018-12-07	Guangdong	0	0	0	0	0	0	0	0	0	0	0	0	0	0	0	0	0	0	0	0	0	0	0	0	0	0	0	0	0	0	0	0	0	0	0	0	0	0	0	0	0
33	G54	G54	lane07	lung;liver	Diseased	6	2018-12-07	Guangdong	0	0	0	0	0	0	0	0	0	0	0	0	0	0	0	0	0	0	0	0	0	0	0	0	0	0	0	0	0	0	0	0	0	0	0	0	0	0	0	0	0
34	G55-lun	G55	lane07	lung	Diseased	5.2	2018-11-07	Guangdong	26.2472	0	0	0	0	0	0	0	0	0	0	0	0	0	0	0	0	0	0	0	0	0	0	0	0	0	0	0	1.92744	0	0	0	0	0	0	0	0	0	261.792	0	0
35	G56-lun	G56	lane07	lung	Diseased	6	2018-11-20	Guangdong	0	0	0	0	0	0	0	0	0	0	0	0	0	0	0	0	0	0	0	0	0	0	0	0	0	0	0	0	0	0	0	16.668	0	0	0	0	0	0	0	361.485	0
36	G57-lun	G57	lane07	lung	Diseased	6.2	2018-11-15	Guangdong	0	0	0	0	0	0	0	0	0	0	0	0	0	0	0	0	0	0	0	0	2.19993	0	0	0	0	0	0	0	0	0	0	4.30557	0	0	0	0	0	0	0	0	0
37	G58-lun	G58	lane08	lung	Diseased	2.6	2018-11-23	Guangdong	0	0	0	0	0	0	0	0	0	0	0	0	0	0	0	0	0	0	0	0	0	0	0	0	0	0	0	0	0	0	0	0	0	0	0	0	0	0	0	0	0
38	G59-lun	G59	lane07	lung	Diseased	6.6	2018-11-26	Guangdong	1440.53	0	0	0	0	0	0	0	0	0	0	0	0	0	0	0	0	0	0	0	0	0	0	0	0	0	0	0	0	0	0	0	0	2.66035	0	0	0	0	0	0	0
39	G98-lun	G98	lane14	lung	Diseased	2.4	2019	Guangdong	0	0	0	0	0	0	0	0	0	0	0	0	0	0	0	0	0	0	0	0	0	0	0	0	0	0	0	0	0	0	0	0	0	0	0	0	0	0	0	0	0
40	G99-lun	G99	lane12	lung	Diseased	6.4	2019-01-08	Guangdong	0	0	1.47642	0	0	0	0	0	0	0	0	0	0	0	0	1141.66	0	0	0	0	0	0	0	0	0	0	0	0	0	0	0	9.1474	3.3059	0	0	0	0	0	0	0	0
41	G99-spl	G99	lane12	spleen	Diseased	6.2	2019-01-08	Guangdong	0	0	0	0	0	0	0	0	0	0	0	0	0	0	0	0	0	0	0	0	0	0	0	0	0	0	0	0	0	0	0	0	15.7167	0	0	0	0	0	0	0	0
42	H006-lun	H006	lane05	lung	Diseased	3.4	2018-05-01	Hebei	0	0	510.314	0	0	0	0	0	2.06169	0	0	17.3003	0	0	0	0	0	0	0	0	0	0	0	0	0	0	0	0	0	0	0	0	0	0	0	0	0	0	0	0	0
43	H012-kid	H012	lane05	kidney	Diseased	2.6	2018-06-01	Hebei	700.192	0	0	0	0	0	0	0	0	0	0	2.89981	0	0	0	0	0	0	0	0	0	0	0	0	0	0	0	0	0	0	0	0	0	0	0	0	0	0	0	0	0
44	H013-kid	H013	lane05	kidney	Diseased	2.2	2018-06-01	Hebei	2609.58	0	0	0	0	0	0	0	0	0	0	0	0	0	0	0	0	0	0	11086.1	0	0	0	0	0	0	0	0	0	0	1.54322	0	0	0	0	0	0	0	0	0	0
45	H013-lun	H013	lane05	lung	Diseased	2.3	2018-06-01	Hebei	2548.53	0	0	0	0	0	0	0	80.15	0	0	0	0	48.0713	0	0	18.1436	0	0	28516.8	0	0	0	0	0	0	0	0	0	0	1.30933	0	0	0	0	0	0	0	0	0	0
46	H013-spl	H013	lane06	spleen	Diseased	3.6	2018-06-01	Hebei	7391.97	0	0	0	0	0	0	0	0	0	0	0	0	0	0	0	0	0	0	12266.6	36.7309	0	0	0	0	0	0	0	0	0	1.20502	0	0	0	0	0	0	0	0	0	0
47	H014	H014	lane04	mixed	Diseased	6.8	2018-06-01	Hebei	2.00353	0	7.97237	0	0	0	0	0	0	0	0	0	0	0	0	0	0	0	0	0	0	0	0	0	0	0	0	0	0	0	0	0	0	0	0	0	0	0	0	0	0
48	H018-lym	H018	lane06	lymphonodus	Diseased	5.1	2018-07-26	Heilongjiang	1.50298	0	0	0	0	0	0	0	0	20.3546	0	1.58886	0	0	0	0	0	0	0	0	0	0	0	0	0	0	0	0	0	0	34.7832	2.14711	1.58886	25.1642	0	0	0	0	0	0	0
49	H025-liv	H025	lane06	liver	Diseased	7.6	2018-08-30	Heilongjiang	0	0	0	0	0	0	0	0	0	1.18655	0	0	0	0	0	0	0	0	0	0	0	0	0	0	0	0	0	0	0	0	0	0	0	0	0	0	0	0	0	0	0
50	H025-lym	H025	lane04	lymphonodus	Diseased	7.3	2018-08-30	Heilongjiang	0	0	0	0	0	0	0	0	0	0	0	0	0	0	0	0	0	0	0	0	0	0	0	0	0	4.67012	0	0	0	0	0	0	0	0	0	0	0	0	0	0	0
51	H029-gut	H029	lane04	intestine	Diseased	6.9	2018-09-01	Hebei	0	0	0	0	0	2.76887	0	8.33349	0	12617.5	5.32268	0	0	405.303	0	0	0	0	0	0	0	0	0	0	0	0	0	0	0	0	0	0	0	0	0	0	0	0	0	0	0
52	H029-lun	H029	lane04	lung	Diseased	6.3	2018-09-01	Hebei	0	0	0	0	0	0	0	1.33434	0	19.2302	0	0	0	0	0	0	11.9568	0	0	0	0	0	0	0	0	0	0	0	0	0	1.7268	0	0	0	0	0	0	0	0	0	0
53	H029-lym	H029	lane04	lymphonodus	Diseased	7	2018-09-01	Hebei	117.097	0	0	0	0	0	0	0	0	0	0	0	0	0	0	0	0	0	0	0	0	0	0	0	0	0	0	0	0	0	0	0	0	0	0	0	0	0	0	0	0
54	H029-spl	H029	lane04	spleen	Diseased	7	2018-09-01	Hebei	0	0	0	0	0	0	0	0	0	0	0	0	0	0	0	0	0	0	0	0	0	0	0	0	0	0	0	0	0	0	0	0	0	0	0	0	0	0	0	0	0
55	H048-gut	H048	lane04	intestine	Diseased	6.7	2018-11-29	Heilongjiang	0	0	0	7.50037	0	0	4.96133	0	13.454	0	0	0	0	1.40085	0	0	0	0	0	0	0	0	0	0	0	0	0	0	0	0	0	0	0	0	0	0	2250.37	0	0	0	0
56	H048-kid	H048	lane04	kidney	Diseased	6.5	2018-11-29	Heilongjiang	0	0	0	0	0	0	0	0	0	0	0	0	0	0	0	0	0	0	0	0	0	0	0	0	0	0	0	0	0	0	0	0	0	0	0	0	0	0	0	0	0
57	H048-liv	H048	lane04	liver	Diseased	7.4	2018-11-29	Heilongjiang	0	0	0	0	0	0	0	0	0	0	0	0	0	0	0	0	0	0	0	0	0	0	0	0	0	0	0	0	0	0	0	0	0	0	0	0	0	0	0	0	0
58	H048-lun	H048	lane04	lung	Diseased	5.8	2018-11-29	Heilongjiang	0	0	0	0	0	0	0	0	0	0	0	0	0	0	0	0	0	0	0	0	0	0	0	0	0	0	0	0	0	0	0	0	0	0	0	0	0	0	0	0	0
59	H048-spl	H048	lane04	spleen	Diseased	7.1	2018-11-29	Heilongjiang	0	0	0	0	0	0	0	0	0	0	0	0	0	0	0	0	0	0	0	0	0	0	0	0	0	0	0	0	0	0	0	0	0	0	0	0	50.8127	0	0	0	0
60	H126-liv	H126	lane11	liver	Diseased	2.5	2018-06-19	Henan	0	0	0	0	0	0	0	0	0	0	0	0	0	0	0	0	0	0	0	0	0	0	0	0	0	0	0	0	0	0	0	0	0	0	0	0	0	0	0	0	0
61	H148-lun	H148	lane13	lung	Diseased	7	2019-05-29	Heilongjiang	0	0	0	0	0	0	0	0	0	0	0	0	0	0	0	0	0	0	0	0	0	0	0	0	0	0	0	0	0	0	0	0	6.67186	0	0	0	0	0	0	0	0
65	H150-gut	H150	lane16	intestine	Control	7	2019-04-11	Heilongjiang	0	0	0	0	0	0	0	0	15.7352	0	0	47.8059	0	0	0	0	0	0	0	0	0	0	0	0	0	0	0	0	0	0	0	0	0	0	0	0	0	0	0	0	0
66	H150-kid	H150	lane16	kidney	Control	6.4	2019-04-11	Heilongjiang	0	0	0	0	0	0	0	0	0	0	0	0	0	0	0	0	0	0	0	0	0	0	0	0	0	0	0	0	0	0	0	0	0	0	0	0	0	0	0	0	0
67	H150-liv	H150	lane16	liver	Control	7	2019-04-11	Heilongjiang	0	0	0	0	0	0	0	0	0	0	0	0	0	0	0	0	0	0	0	0	0	0	0	0	0	0	0	0	0	0	0	0	0	0	0	0	0	0	0	0	0
68	H150-lun	H150	lane16	lung	Control	8.8	2019-04-11	Heilongjiang	0	0	0	0	0	0	0	0	6.88079	0	0	0	0	0	0	0	0	0	0	0	0	0	0	0	0	0	0	0	0	0	0	0	0	0	0	0	0	0	0	0	0
69	H150-lym	H150	lane16	lymphonodus	Control	7.7	2019-04-11	Heilongjiang	0	0	0	0	0	0	0	0	0	0	0	1.07673	0	0	0	0	0	0	0	0	0	0	0	0	0	0	0	0	0	0	0	0	0	0	0	0	0	0	0	0	0
70	H150-spl	H150	lane16	spleen	Control	6.7	2019-04-11	Heilongjiang	0	0	0	0	0	0	0	0	0	0	0	0	0	0	0	0	0	0	0	0	0	0	0	0	0	0	0	0	0	0	0	0	0	0	0	0	0	0	0	0	0
71	H151-gut	H151	lane16	intestine	Control	9.1	2019-04-11	Heilongjiang	0	0	0	0	0	0	0	0	19.6816	0	0	0	1.30603	177.165	0	0	0	0	0	0	0	0	0	0	0	0	0	0	0	0	0	0	0	0	0	0	0	0	0	0	0
72	H151-kid	H151	lane16	kidney	Control	7.5	2019-04-11	Heilongjiang	0	0	0	0	0	0	0	0	0	0	0	0	0	0	0	0	0	0	0	0	0	0	0	0	0	0	0	0	0	0	0	0	0	0	0	0	0	0	0	0	0
73	H151-liv	H151	lane16	liver	Control	7.4	2019-04-11	Heilongjiang	0	0	0	0	0	0	0	0	0	0	0	0	0	0	0	0	0	0	0	0	0	0	0	0	0	0	0	0	0	0	0	0	0	0	0	0	0	0	0	0	0
74	H151-lun	H151	lane16	lung	Control	8.5	2019-04-11	Heilongjiang	0	0	0	0	0	0	0	0	0	0	0	0	0	0	0	0	0	0	0	0	0	0	0	0	0	0	0	0	0	0	0	0	0	0	0	0	0	0	0	0	0
75	H151-lym	H151	lane16	lymphonodus	Control	8.3	2019-04-11	Heilongjiang	0	0	0	0	0	0	0	0	0	0	0	0	0	0	0	0	0	0	0	0	0	0	0	0	0	0	0	0	0	0	0	2.12206	0	0	0	0	0	0	0	0	0
76	H151-spl	H151	lane16	spleen	Control	8	2019-04-11	Heilongjiang	0	0	0	0	0	0	0	0	0	0	0	0	0	0	0	0	0	0	0	0	0	0	0	0	0	0	0	0	0	0	0	0	0	0	0	0	0	0	0	0	0
77	H152-gut	H152	lane16	intestine	Control	8.1	2019-07-30	Heilongjiang	0	0	0	0	0	0	0	0	88.5392	0	0	0	0	0	0	0	0	0	0	0	0	0	0	0	0	0	0	0	0	0	0	0	0	0	0	0	0	0	0	0	0
78	H152-kid	H152	lane16	kidney	Control	7.2	2019-07-30	Heilongjiang	0	0	0	0	0	0	0	0	0	0	0	0	0	0	0	0	0	0	0	0	0	0	0	0	0	0	0	0	0	0	0	0	0	0	0	0	0	0	0	0	0
79	H152-liv	H152	lane16	liver	Control	6.6	2019-07-30	Heilongjiang	0	0	0	0	0	0	0	0	0	0	0	0	0	0	0	0	0	0	0	0	0	0	0	0	0	0	0	0	0	0	0	0	0	0	0	0	0	0	0	0	0
80	H152-lun	H152	lane16	lung	Control	8.3	2019-07-30	Heilongjiang	0	0	0	0	0	0	0	0	0	0	0	0	0	0	0	0	0	0	0	0	0	0	0	0	0	0	0	0	0	0	0	0	0	0	0	0	0	0	0	0	0
81	H152-lym	H152	lane16	lymphonodus	Control	8.1	2019-07-30	Heilongjiang	0	0	0	0	0	0	0	0	67.4125	2.53227	0	26.847	0	0	0	0	0	0	0	0	0	0	0	0	0	0	0	0	0	0	0	0	0	0	15.6362	0	0	0	0	0	0
82	H152-spl	H152	lane16	spleen	Control	7.8	2019-07-30	Heilongjiang	0	0	0	0	0	0	0	0	0	0	0	0	0	0	0	0	0	0	0	0	0	0	0	0	0	0	0	0	0	0	0	0	0	0	0	0	0	0	0	0	0
83	H153-gut	H153	lane15	intestine	Control	7.7	2019-07-04	Heilongjiang	0	0	0	0	0	0	0	0	0	0	0	0	0	0	0	0	0	0	0	0	0	0	0	0	0	0	0	0	0	0	0	0	0	0	0	0	0	0	0	0	0
84	H153-kid	H153	lane15	kidney	Control	7.9	2019-07-04	Heilongjiang	0	0	0	0	0	0	0	0	0	0	0	0	0	0	0	0	0	0	0	0	0	0	0	0	0	0	0	0	0	0	0	0	0	0	0	0	0	0	0	0	0
85	H153-liv	H153	lane15	liver	Control	7.8	2019-07-04	Heilongjiang	0	0	0	0	0	0	0	0	0	0	0	0	0	0	0	0	0	0	0	0	0	0	0	0	0	0	0	0	0	0	0	0	0	0	0	0	0	0	0	0	0
86	H153-lun	H153	lane15	lung	Control	9.6	2019-07-04	Heilongjiang	0	0	0	0	0	0	0	0	0	0	0	0	0	0	0	0	0	0	0	0	0	0	0	0	0	0	0	0	0	0	0	0	0	0	0	0	0	0	0	0	0
87	H153-lym	H153	lane15	lymphonodus	Control	7.6	2019-07-04	Heilongjiang	0	0	0	0	0	0	0	0	0	0	0	0	0	0	0	0	0	0	0	0	0	0	0	0	0	0	0	0	0	0	0	0	0	0	0	0	0	0	0	0	0
88	H153-spl	H153	lane15	spleen	Control	8.1	2019-07-04	Heilongjiang	0	0	0	0	0	0	0	0	0	0	0	0	0	0	0	0	0	0	0	0	0	0	0	0	0	0	0	0	0	0	0	0	0	0	0	0	0	0	0	0	0
89	H154-gut	H154	lane15	intestine	Control	8.1	2019-07-04	Heilongjiang	0	0	0	0	0	0	0	0	0	0	0	0	0	0	0	0	0	0	0	0	0	0	0	0	0	0	0	0	0	0	0	0	0	0	0	0	0	0	0	0	0
90	H154-kid	H154	lane15	kidney	Control	7.9	2019-07-04	Heilongjiang	0	0	0	0	0	0	0	0	0	0	0	0	0	0	0	0	0	0	0	0	0	0	0	0	0	0	0	0	0	0	0	0	0	0	0	0	0	0	0	0	0
91	H154-liv	H154	lane15	liver	Control	7.6	2019-07-04	Heilongjiang	0	0	0	0	0	0	0	0	0	0	0	0	0	0	0	0	0	0	0	0	0	0	0	0	0	0	0	0	0	0	0	0	0	0	0	0	0	0	0	0	0
92	H154-lun	H154	lane15	lung	Control	9	2019-07-04	Heilongjiang	0	0	0	0	0	0	0	0	0	0	0	0	0	0	0	0	0	0	0	0	0	0	0	0	0	0	0	0	0	0	0	0	0	0	0	0	0	0	0	0	0
93	H154-lym	H154	lane15	lymphonodus	Control	7.3	2019-07-04	Heilongjiang	0	0	0	0	0	0	0	0	0	0	0	0	0	0	0	0	0	0	0	0	0	0	0	0	0	0	0	0	0	0	0	0	0	0	0	0	0	0	0	0	0
94	H154-spl	H154	lane15	spleen	Control	7.7	2019-07-04	Heilongjiang	0	0	0	0	0	0	0	0	0	0	0	0	0	0	0	0	0	0	0	0	0	0	0	0	0	0	0	0	0	0	0	0	0	0	0	0	0	0	0	0	0
95	H155-gut	H155	lane15	intestine	Control	6.4	2019-07-15	Heilongjiang	0	0	0	0	0	0	0	0	0	0	0	0	3.23338	0	0	0	0	0	0	0	0	0	0	0	0	0	0	0	0	0	0	0	0	0	0	0	0	0	0	0	0
96	H155-kid	H155	lane15	kidney	Control	6.9	2019-07-15	Heilongjiang	0	0	0	0	0	0	0	0	0	0	0	0	0	0	0	0	0	0	0	0	0	0	0	0	0	0	0	0	0	0	0	0	0	0	0	0	0	0	0	0	0
97	H155-liv	H155	lane15	liver	Control	7.2	2019-07-15	Heilongjiang	0	0	0	0	0	0	0	0	0	0	0	0	0	0	0	0	0	0	0	0	0	0	0	0	0	0	0	0	0	0	0	0	0	0	0	0	0	0	0	0	0
98	H155-lun	H155	lane15	lung	Control	8.6	2019-07-15	Heilongjiang	0	0	0	0	0	0	0	0	0	0	0	0	0	0	0	0	0	0	0	0	0	0	0	0	0	0	0	0	0	0	0	0	0	0	0	0	0	0	0	0	0
99	H155-lym	H155	lane15	lymphonodus	Control	8.2	2019-07-15	Heilongjiang	0	0	18.0722	0	0	0	0	0	0	11.8953	0	100.881	271.613	89.9748	0	0	0	0	0	0	0	0	0	0	0	0	0	0	0	0	0	0	0	0	0	0	0	0	0	0	0
100	H155-spl	H155	lane15	spleen	Control	7	2019-07-15	Heilongjiang	0	0	0	0	0	0	0	0	0	0	0	0	0	0	0	0	0	0	0	0	0	0	0	0	0	0	0	0	0	0	0	0	0	0	0	0	0	0	0	0	0
101	H49-lun	H49	lane07	lung	Diseased	7.3	2019-02-23	Hebei	0	0	0	0	0	0	0	0	0	0	0	0	0	0	0	0	0	0	0	0	0	0	0	0	0	0	0	0	0	0	0	0	0	0	0	0	0	0	0	0	0
102	H49	H49	lane07	liver;spleen;kidney	Diseased	6.8	2019-02-23	Hebei	0	0	0	0	0	0	0	0	0	0	0	0	0	0	0	0	0	0	0	0	0	0	0	0	0	0	0	0	0	0	0	0	0	0	0	0	0	0	0	0	0
103	H60-lun	H60	lane07	lung	Diseased	5.6	2018-12-13	Hebei	188.357	0	1.22805	0	0	0	0	0	0	0	0	0	0	0	0	0	0	0	0	0	0	0	0	0	0	0	3.0913	0	0	0	0	0	0	1.2704	0	0	0	0	0	0	77.9176
104	H64	H64	lane07	lung	Diseased	7	2019-03-04	Heilongjiang	182.427	0	0	0	0	0	0	0	0	0	0	0	0	0	0	0	0	0	0	0	0	0	0	0	0	0	0	0	1.25154	0	0	5.09556	0	0	0	0	0	0	20.859	0	0
105	HB87-lun	HB87	lane10	lung	Diseased	4.9	2018-10-16	Hebei	0	0	0	0	0	0	0	0	0	0	0	0	0	0	0	0	0	0	0	0	0	0	0	0	0	0	0	0	0	0	0	0	0	0	0	0	0	0	0	0	0
108	HB94-lun	HB94	lane10	lung	Diseased	5.2	2019-01-19	Hebei	12240.1	0	0	0	0	0	0	0	0	0	0	0	0	1.75707	0	0	0	0	0	0	0	0	0	0	0	0	0	0	4.24119	0	0	0	0	370.802	0	0	296.459	0	1474.24	0	0
109	HB95-lun	HB95	lane10	lung	Diseased	2.5	2019	Hebei	2.08647	0	0	0	0	0	0	0	0	0	0	0	0	1.83202	0	0	0	0	0	0	0	0	0	0	0	0	0	0	0	0	0	0	0	0	0	0	0	0	0	0	0
110	HB96-lun	HB96	lane10	lung	Diseased	6.4	2019	Hebei	26.7372	0	0	0	0	0	0	0	0	0	0	0	0	0	0	0	0	0	0	0	0	0	0	0	0	0	0	0	0	0	0	0	0	133.763	0	0	0	0	0	0	0
111	HB97-lun	HB97	lane10	lung	Diseased	2.9	2019	Hebei	0	0	0	0	0	0	0	0	0	0	0	0	0	0	0	0	0	0	0	0	0	0	0	0	0	0	0	0	0	0	0	0	0	0	0	0	0	0	0	0	0
112	HL81-lun	HL81	lane08	lung	Diseased	6.3	2018-11-29	Heilongjiang	0	0	0	0	0	0	0	0	0	0	0	0	0	0	0	0	0	0	0	0	0	0	0	0	0	0	0	0	0	0	0	0	0	0	0	0	0	0	0	0	0
113	HL82-lun	HL82	lane08	lung	Diseased	6	2018-11-28	Heilongjiang	6.54169	0	0	0	0	0	0	0	0	0	0	0	0	0	0	0	0	0	0	0	0	0	0	0	0	0	0	0	0	0	0	0	0	0	0	0	0	0	0	0	0
114	HL85-lun	HL85	lane08	lung	Diseased	5.1	2018-09-13	Heilongjiang	302.094	0	0	0	0	0	0	0	0	0	0	0	0	0	0	0	0	0	0	0	0	0	0	0	0	0	0	0	0	0	0	0	0	0	0	0	0	0	70.3503	10.7144	0
115	HLJ1-gut	HLJ1	lane01	intestine	Control	7.4	2018-11-01	Heilongjiang	0	0	0	0	0	0	0	0	5.47377	673.003	225.111	0	0	1.59585	0	0	0	0	0	0	0	0	0	0	0	0	0	0	0	0	0	0	0	0	0	0	0	0	0	0	0
116	HLJ1-kid	HLJ1	lane01	kidney	Control	5.9	2018-11-01	Heilongjiang	0	0	0	0	0	0	0	0	0	0	0	0	0	0	0	0	0	0	0	0	0	0	0	0	0	0	0	0	0	0	0	0	0	0	0	0	0	0	0	0	0
117	HLJ1-liv	HLJ1	lane01	liver	Control	7.2	2018-11-01	Heilongjiang	0	0	0	0	0	0	0	0	0	0	0	0	0	0	0	0	0	0	0	0	0	0	0	0	0	0	0	0	0	0	0	0	0	0	0	0	0	0	0	0	0
118	HLJ1-lun	HLJ1	lane01	lung	Control	8.6	2018-11-01	Heilongjiang	0	0	0	0	0	0	0	0	0	0	0	0	0	0	0	0	0	0	0	0	0	0	0	0	0	0	0	0	0	0	0	0	0	0	0	0	0	0	0	0	0
119	HLJ1-lym	HLJ1	lane01	lymphonodus	Control	7.5	2018-11-01	Heilongjiang	0	0	0	0	0	0	0	0	0	11.905	0	0	0	0	0	0	0	0	0	0	0	0	0	0	0	0	0	0	0	0	0	0	0	0	0	0	0	0	0	0	0
120	HLJ1-spl	HLJ1	lane01	spleen	Control	7.3	2018-11-01	Heilongjiang	0	0	0	0	0	0	0	0	0	0	0	0	0	0	0	0	0	0	0	0	0	0	0	0	0	0	0	0	0	0	0	0	0	0	0	0	0	0	0	0	0
121	HLJ2-gut	HLJ2	lane01	intestine	Control	7.4	2018-07-23	Heilongjiang	0	0	0	0	0	0	0	0	0	11011.5	0	0	0	487.021	0	0	0	0	0	0	0	0	0	0	0	0	0	0	0	0	0	0	0	0	0	0	0	0	0	0	0
122	HLJ2-kid	HLJ2	lane01	kidney	Control	7.1	2018-07-23	Heilongjiang	0	0	0	0	0	0	0	0	0	0	0	0	0	0	0	0	0	0	0	0	0	0	0	0	0	0	0	0	0	0	0	0	0	0	0	0	0	0	0	0	0
123	HLJ2-liv	HLJ2	lane01	liver	Control	6.3	2018-07-23	Heilongjiang	0	0	0	0	0	0	0	0	0	0	0	0	0	0	0	0	0	0	0	0	0	0	0	0	0	0	0	0	0	0	0	0	0	0	0	0	0	0	0	0	0
124	HLJ2-lun	HLJ2	lane01	lung	Control	8.5	2018-07-23	Heilongjiang	0	0	0	0	0	0	0	0	0	139.015	0	0	0	11.1022	0	0	0	0	0	0	0	0	0	0	0	0	0	0	0	0	0	0	0	0	0	0	0	0	0	0	0
125	HLJ2-lym	HLJ2	lane01	lymphonodus	Control	8.2	2018-07-23	Heilongjiang	0	0	0	0	0	0	0	0	0	0	0	0	0	0	0	0	0	0	0	0	0	0	0	0	0	0	0	0	0	0	0	0	0	0	0	0	0	0	0	0	0
126	HLJ2-spl	HLJ2	lane01	spleen	Control	7.2	2018-07-23	Heilongjiang	0	0	0	0	0	0	0	0	0	0	0	0	0	0	0	0	0	0	0	0	0	0	0	0	0	0	0	0	0	0	0	0	0	0	0	0	0	0	0	0	0
127	HLJ3-gut	HLJ3	lane02	intestine	Control	6.6	2018-06-29	Heilongjiang	0	0	0	0	0	0	0	0	2.78061	2.26839	0	0	0	452.709	0	0	0	0	0	0	0	0	0	0	0	0	0	0	0	0	0	0	0	0	0	0	0	0	0	0	0
128	HLJ3-kid	HLJ3	lane02	kidney	Control	7.3	2018-06-29	Heilongjiang	0	0	0	0	0	0	0	0	0	0	0	0	0	0	0	0	0	0	0	0	0	0	0	0	0	0	0	0	0	0	0	0	0	0	0	0	0	0	0	0	0
129	HLJ3-liv	HLJ3	lane02	liver	Control	8.3	2018-06-29	Heilongjiang	0	0	0	0	0	0	0	0	0	0	0	0	0	0	0	0	0	0	0	0	0	0	0	0	0	0	0	0	0	0	0	0	0	0	0	0	0	0	0	0	0
130	HLJ3-lun	HLJ3	lane02	lung	Control	8.2	2018-06-29	Heilongjiang	0	0	0	0	0	0	0	0	0	0	0	0	0	1.7739	0	0	0	0	0	0	0	0	0	0	0	0	0	0	0	0	0	0	0	0	0	0	0	0	0	0	0
131	HLJ3-lym	HLJ3	lane02	lymphonodus	Control	7.3	2018-06-29	Heilongjiang	0	0	0	0	0	0	0	0	1.1299	7.45081	0	1.1954	0	779.879	0	0	0	0	0	0	0	0	0	0	0	0	0	0	0	0	0	0	0	0	0	0	0	0	0	0	0
132	HLJ3-spl	HLJ3	lane02	spleen	Control	7.1	2018-06-29	Heilongjiang	0	0	0	0	0	0	0	0	0	0	0	0	0	1.6421	0	0	0	0	0	0	0	0	0	0	0	0	0	0	0	0	0	0	0	0	0	0	0	0	0	0	0
133	HLJ4-gut	HLJ4	lane02	intestine	Control	5.9	2018-06-29	Heilongjiang	0	0	0	0	0	0	0	0	11.4895	2.84649	0	0	0	137.149	0	0	0	0	0	0	0	0	0	0	0	0	0	0	0	0	0	0	2.89824	0	0	0	0	0	0	0	0
134	HLJ4-kid	HLJ4	lane02	kidney	Control	6.8	2018-06-29	Heilongjiang	0	0	0	0	0	0	0	0	0	0	0	0	0	0	0	0	0	0	0	0	0	0	0	0	0	0	0	0	0	0	0	0	0	0	0	0	0	0	0	0	0
135	HLJ4-liv	HLJ4	lane02	liver	Control	6.9	2018-06-29	Heilongjiang	0	0	0	0	0	0	0	0	0	0	0	0	0	0	0	0	0	0	0	0	0	0	0	0	0	0	0	0	0	0	0	0	0	0	0	0	0	0	0	0	0
136	HLJ4-lun	HLJ4	lane02	lung	Control	8.4	2018-06-29	Heilongjiang	0	0	0	0	0	0	0	0	0	0	0	0	0	0	0	0	0	0	0	0	0	0	0	0	0	0	0	0	0	0	2.95814	0	0	0	0	0	0	0	0	0	0
137	HLJ4-lym	HLJ4	lane02	lymphonodus	Control	7.1	2018-06-29	Heilongjiang	0	0	0	0	0	0	0	0	37.0806	11.0427	0	1.92652	0	16.8422	0	0	0	0	0	0	0	0	0	0	0	0	0	0	0	0	0	0	0	0	0	0	0	0	0	0	0
138	HLJ4-spl	HLJ4	lane02	spleen	Control	7	2018-06-29	Heilongjiang	0	0	0	0	0	0	0	0	0	0	0	0	0	0	0	0	0	0	0	0	0	0	0	0	0	0	0	0	0	0	1.76678	0	0	0	0	0	0	0	0	0	0
139	HLJ5-gut	HLJ5	lane03	intestine	Control	7.4	2018-07-23	Heilongjiang	0	0	0	0	0	0	0	0	8.01146	1272.03	0	0	0	0	0	0	0	0	0	0	0	0	0	0	0	0	0	0	0	0	0	0	0	0	0	0	0	0	0	0	0
140	HLJ5-kid	HLJ5	lane03	kidney	Control	7.1	2018-07-23	Heilongjiang	0	0	0	0	0	0	0	0	0	2.61535	0	0	0	0	0	0	0	0	0	0	0	0	0	0	0	0	0	0	0	0	0	0	0	0	0	0	0	0	0	0	0
141	HLJ5-liv	HLJ5	lane03	liver	Control	7.7	2018-07-23	Heilongjiang	0	0	0	0	0	0	0	0	0	0	0	0	0	0	0	0	0	0	0	0	0	0	0	0	0	0	0	0	0	0	0	0	0	0	0	0	0	0	0	0	0
142	HLJ5-lun	HLJ5	lane03	lung	Control	8.7	2018-07-23	Heilongjiang	0	0	0	0	0	0	0	0	0	0	0	0	0	0	0	0	0	0	0	0	0	0	0	0	0	0	0	0	0	0	0	0	0	0	0	0	0	0	0	0	0
143	HLJ5-lym	HLJ5	lane03	lymphonodus	Control	7	2018-07-23	Heilongjiang	0	0	0	0	0	0	0	0	0	61.3544	0	0	0	0	0	0	0	0	0	0	0	0	0	0	0	0	0	0	0	0	0	0	0	0	0	0	0	0	0	0	0
144	HLJ5-spl	HLJ5	lane03	spleen	Control	6.9	2018-07-23	Heilongjiang	0	0	0	0	0	0	0	0	0	0	0	0	0	0	0	0	0	0	0	0	0	0	0	0	0	0	0	0	0	0	0	0	0	0	0	0	0	0	0	0	0
145	HLJ6-gut	HLJ6	lane03	intestine	Control	6.9	2018-09-13	Heilongjiang	0	0	0	0	0	132.121	0	0	54.4208	0	0	0	0	712.381	0	0	0	0	0	0	0	0	0	0	0	0	0	0	0	0	0	0	0	0	0	0	0	0	0	0	0
146	HLJ6-kid	HLJ6	lane03	kidney	Control	6	2018-09-13	Heilongjiang	0	0	0	0	0	0	0	0	0	0	0	0	0	3.0348	0	0	0	0	0	0	0	0	0	0	0	0	0	0	0	0	0	0	0	0	0	0	0	0	0	0	0
147	HLJ6-liv	HLJ6	lane03	liver	Control	6.6	2018-09-13	Heilongjiang	0	0	0	0	0	0	0	0	0	0	0	0	0	0	0	0	0	0	0	0	0	0	0	0	0	0	0	0	0	0	0	0	0	0	0	0	0	0	0	0	0
148	HLJ6-lun	HLJ6	lane03	lung	Control	8	2018-09-13	Heilongjiang	0	0	0	0	0	0	0	0	0	0	0	0	0	0	0	0	0	0	0	0	0	0	0	0	0	0	0	0	0	0	0	0	0	0	0	0	0	0	0	0	0
149	HLJ6-lym	HLJ6	lane03	lymphonodus	Control	7.8	2018-09-13	Heilongjiang	0	0	0	0	0	0	0	0	136.703	6.08423	0	0	0	27.1867	0	0	0	0	0	0	0	0	0	0	0	0	0	0	0	0	0	1.049	0	0	0	0	0	0	0	0	0
150	HLJ6-spl	HLJ6	lane03	spleen	Control	6.8	2018-09-13	Heilongjiang	0	0	0	0	0	0	0	0	0	0	0	0	0	0	0	0	0	0	0	0	0	0	0	0	0	0	0	0	0	0	0	0	0	0	0	0	0	0	0	0	0
151	JL89-gut	JL89	lane10	intestine	Diseased	4.8	2018-10-16	Jilin	0	0	0	0	0	0	0	0	0	0	0	0	0	0	9229.68	0	0	0	0	0	0	0	0	0	0	0	0	0	0	0	0	0	0	0	0	0	0	0	0	0	0
152	JL90-lun	JL90	lane10	lung	Diseased	5.3	2018-10-16	Jilin	0	0	0	0	0	0	0	0	0	0	0	0	0	0	0	0	0	0	0	0	0	0	0	0	0	0	0	0	0	0	0	0	0	0	0	0	0	0	0	0	0
153	JL90-spl	JL90	lane10	spleen	Diseased	5	2018-10-16	Jilin	0	0	0	0	0	0	0	0	0	0	0	0	0	0	0	0	0	0	0	0	0	0	0	0	0	0	0	0	0	0	0	0	0	0	0	0	0	0	0	0	0
154	JS91-lun	JS91	lane10	lung	Diseased	4.8	2018-07-16	Jiangsu	0	0	0	0	0	0	0	0	0	0	0	0	0	0	0	0	0	0	0	0	0	0	0	0	0	0	0	0	0	0	0	0	0	0	0	0	0	0	0	0	0
155	LN86-lun	LN86	lane10	lung	Diseased	2.7	2018-11-22	Liaoning	254.353	0	0	0	0	0	0	0	0	0	0	0	0	0	0	0	0	0	0	0	0	0	0	0	0	0	0	0	0	0	0	0	0	200.848	0	0	0	0	0	0	0
156	LN88-lun	LN88	lane10	lung	Diseased	4.4	2018-09-13	Liaoning	0	0	0	0	0	0	0	0	0	0	0	2.63946	0	0	0	0	0	0	0	0	0	0	0	0	0	0	0	0	0	0	0	0	0	0	0	0	0	0	0	0	0
157	N103-lun	N103	lane14	lung	Diseased	5.7	2019	Heilongjiang	192.119	0	0	0	0	0	0	0	0	0	0	0	0	0	0	0	0	0	0	0	0	0	0	0	0	0	0	0	0	0	0	0	0	42.0261	0	0	0	0	241.64	0	0
158	N103-lym	N103	lane12	lymphonodus	Diseased	6.3	2019	Heilongjiang	304.881	0	0	0	0	0	0	0	0	0	0	0	0	0	0	0	0	0	0	0	0	0	0	0	0	0	0	0	0	0	0	0	0	268.778	0	0	0	0	0	0	0
159	NA80-lun	NA80	lane08	lung	Diseased	6.7	2018-10-11	Heilongjiang	29.5282	0	0	0	0	0	0	0	0	0	0	0	0	0	0	0	0	0	0	0	0	0	0	0	0	0	0	0	0	0	0	0	0	153.109	0	0	0	0	0	0	0
160	NM84-lun	NM84	lane10	lung	Diseased	4.2	2018-09-11	Inner Mongolia	0	0	0	0	0	0	0	0	0	0	0	0	0	0	0	0	0	0	0	0	0	0	0	0	0	0	0	0	0	0	0	0	0	0	0	0	0	0	0	0	0
161	S001-lun	S001	lane05	lung	Diseased	4.3	2018-04-10	Shandong	4792.39	0	0	0	13.9251	0	0	0	0	2.40088	0	0	0	11.5242	214.278	0	0	0	0	10604.9	0	0	0	0	0	0	0	0	0	0	0	0	0	0	0	0	0	0	0	0	0
162	S002-lun	S002	lane05	lung	Diseased	4.1	2018-04-14	Shandong	0	0	0	0	0	0	0	0	0	0	0	0	0	0	0	0	0	0	0	0	0	0	0	0	0	0	0	0	0	0	0	0	0	0	0	0	0	0	0	0	0
163	S003-lun	S003	lane05	lung	Diseased	3.9	2018-04-16	Shandong	0	0	0	0	0	0	0	0	0	0	0	0	0	0	0	0	0	0	0	0	0	0	0	0	0	0	0	0	0	0	0	1.80639	0	0	0	0	0	0	0	0	0
164	S004-lun	S004	lane05	lung	Diseased	6	2018-04-18	Shandong	1.2558	0	0	0	0	0	0	0	0	0	0	0	0	0	0	0	0	0	0	0	0	0	0	0	0	0	0	0	0	0	0	0	0	0	0	0	97.8226	0	0	0	0
165	S005-lun	S005	lane05	lung	Diseased	3.7	2018-04-26	Shandong	0	0	12.5998	0	0	0	5.37797	0	0	0	0	0	0	0	23.0484	0	0	0	0	0	0	0	0	0	0	0	0	0	0	0	0	0	0	0	0	0.153656	0	0	0	0	0
166	S007	S007	lane06	mixed	Diseased	2.7	2018-05-04	Shandong	0	0	0	0	0	0	0	0	0	0	0	0	0	2.57194	68.6564	0	0	0	0	21091.5	0	0	0	0	0	0	0	0	0	0	0	0	0	0	0	0.0714427	0	0	0	0	0
167	S009	S009	lane06	mixed	Diseased	3	2018-05-28	Shandong	8.11634	0	0	0	0	0	0	0	0	4.26365	0	0	0	0	70.8382	0	0	0	0	91.2831	0	0	0	0	0	0	0	0	0	1.74655	0	0	0	0	0	0	2908.01	0	0	0	0
168	S010	S010	lane05	mixed	Diseased	6.6	2018-05-29	Shandong	7.02354	0	0	0	0	0	0	0	0	0	0	0	0	0	0	0	0	0	0	0	0	0	0	0	0	0	0	0	0	0	0	0	0	0	0	0	0	0	0	0	0
169	S019	S019	lane06	mixed	Diseased	3.2	2018-07-28	Shandong	0	0	0	0	0	0	0	0	0	0	0	0	0	5.27025	12.7483	0	0	0	0	14731	0	0	0	0	0	0	0	0	0	0	0	0	0	0	0	0	0	0	0	0	0
170	S020	S020	lane06	mixed	Diseased	3.3	2018-08-18	Shandong	11338.5	0	0	0	0	0	0	0	0	0	0	1.27479	0	0	0	0	0	0	0	46.4141	0	0	0	0	0	0	0	0	0	0	0	0	0	0	0	0	0	0	0	0	0
171	S021	S021	lane06	mixed	Diseased	3.5	2018-08-18	Shandong	4.08533	0	5.24593	0	0	0	0	0	0	0	0	0	0	0	0	0	0	0	0	0	0	0	0	0	0	0	0	0	0	0	0	0	0	0	0	0	0	0	0	0	0
172	S022-lun	S022	lane05	lung	Diseased	6.7	2018-08-23	Shandong	2653.92	0	0	0	0	0	0	0	0	0	0	0	0	0	0	0	0	0	0	0	0	0	0	0	0	0	0	0	0	0	0	0	0	0	0	0	0	0	0	0	0
173	S023-lun	S023	lane06	lung	Diseased	3.1	2018-08-23	Shandong	0	0	0	0	0	0	0	0	0	0	0	0	0	0	3.06714	0	0	0	0	0	0	0	0	0	0	18672.2	0	0	0	0	0	0	0	0	0	0	0	0	0	0	0
174	S024-lun	S024	lane06	lung	Diseased	2.7	2018-08-25	Shandong	1.20698	0	0	0	0	0	0	0	0	0	0	0	0	0	0	0	0	0	0	0	0	0	0	0	0	0	0	0	0	0	10.9725	0	0	0	0	0	0	0	0	0	0
175	S030	S030	lane06	mixed	Diseased	3.2	2018-09-02	Shandong	10.4574	0	0	0	0	0	0	0	0	0	0	0	0	0	2.29953	2.79229	0	0	0	0	0	0	0	0	0	0	188.616	0	0	0	0	0	0	0	0	0	0	0	0	0	0
176	S031-lun	S031	lane05	lung	Diseased	2.4	2018-09-03	Shandong	0	0	0	0	0	0	0	0	0	1.47058	0	0	0	0	0	0	0	0	1.96078	0	0	0	0	0	0	0	0	0	0	0	0	0	0	0	0	0	0	0	0	0	0
177	S032-lun	S032	lane04	lung	Diseased	6.1	2018-09-05	Shandong	259.08	0	0	0	0	0	0	0	0	0	0	0	0	0	0	0	0	0	0	0	0	0	0	0	0	0	0	0	0	0	0	0	0	0	0	0	0	0	0	0	0
178	S033-lun	S033	lane06	lung	Diseased	1.7	2018-09-14	Shandong	0	0	0	0	0	0	0	0	0	0	0	0	0	1.74725	0	0	0	0	0	0	0	0	0	0	0	0	0	0	0	0	0	0	0	0	0	0	0	0	0	0	0
179	S034-kid	S034	lane04	kidney	Diseased	6	2018-09-14	Heilongjiang	0	0	0	0	0	0	0	0	0	0	0	0	0	0	0	0	0	0	0	0	0	0	0	0	0	0	0	0	0	0	0	0	0	0	0	0	0	0	0	0	0
180	S034-liv	S034	lane04	liver	Diseased	6.7	2018-09-14	Heilongjiang	0	0	0	0	0	0	0	0	0	0	0	0	0	0	0	0	0	0	0	0	0	0	0	0	0	0	0	0	0	0	0	0	0	0	0	0	0	0	0	0	0
181	S034-lun	S034	lane04	lung	Diseased	8.8	2018-09-14	Heilongjiang	0	0	0	0	0	0	0	0	0	0	0	0	0	0	0	0	0	0	0	0	0	0	0	0	0	0	0	0	0	0	24.8495	0	0	0	0	0	0	0	0	0	0
182	S034-lym	S034	lane04	lymphonodus	Diseased	6.5	2018-09-14	Heilongjiang	0	0	0	0	0	0	0	0	0	0	0	0	0	1.9517	0	0	0	0	0	0	0	0	0	0	0	0	0	0	0	0	0	0	0	0	0	0	0	0	0	0	0
183	S035-lun	S035	lane06	lung	Diseased	2.3	2018-09-19	Shandong	2.66893	0	0	0	0	0	0	0	3.608	0	0	0	0	3.31145	0	0	0	0	0	0	0	0	0	0	0	0	0	0	0	0	0	0	0	0	0	0	0	0	0	0	0
184	S036-lun	S036	lane05	lung	Diseased	5.3	2018-10-01	Shandong	0	0	0	0	0	0	0	0	0	0	0	0	0	0	0	0	0	0	0	0	0	0	0	0	0	0	0	0	0	0	0	0	0	0	0	0	0	0	0	0	0
185	S037-lun	S037	lane06	lung	Diseased	3.5	2018-10-03	Shandong	3.29627	0	2.86397	0	0	0	0	0	0	0	0	0	0	0	4.2149	0	0	0	0	0	0	0	0	0	0	0	0	0	0	0	0	0	0	0	0	0	0	0	0	0	0
186	S038-lun	S038	lane05	lung	Diseased	6.3	2018-10-12	Shandong	3.1242	0	0	0	0	0	0	0	0	0	0	0	0	0	5.44216	0	0	0	0	0	0	0	0	0	0	0	0	0	0	0	0	0	0	0	0	0	0	0	0	0	0
187	S039-lun	S039	lane06	lung	Diseased	2.3	2018-10-13	Shandong	34.456	0	0	0	0	0	0	0	0	0	0	0	0	0	9.41306	0	0	0	0	18.6856	0	0	0	0	0	0	0	0	0	0	0	0	0	0	0	0	0	0	0	0	0
188	S040-lun	S040	lane05	lung	Diseased	3.7	2018-10-15	Shandong	0	0	0	0	0	0	4.12164	0	0	8.3645	0	0	0	0	0	0	0	0	0	0	0	0	0	0	0	0	0	0	0	9.87981	0	0	0	0	0	0	0	0	0	0	0
189	S041-lun	S041	lane05	lung	Diseased	2.2	2018-10-17	Shandong	0	0	0	0	0	0	0	0	0	0	0	0	0	0	0	1.18958	0	0	0	0	0	0	0	0	0	0	0	0	0	0	0	0	0	0	0	0	0	0	0	0	0
190	S042-lun	S042	lane06	lung	Diseased	1.9	2018-10-22	Shandong	207.302	0	0	0	0	0	0	0	0	0	0	0	0	0	3.73247	1357.33	0	0	0	0	0	0	0	0	0	0	2.40251	0	0	0	0	0	0	0	0	0	0	0	51.3965	155.305	0
191	S043	S043	lane06	mixed	Diseased	4.7	2018-10-24	Shandong	776.111	0	0	0	0	0	0	0	0	0	0	0	0	0	0	0	2.89406	0	0	0	0	0	0	0	0	0	0	0	0	0	0	5.00169	25.732	705.176	0	0	0	0	0	0	0
192	S044	S044	lane04	mixed	Diseased	6	2018-10-28	Shandong	1.76504	0	0	0	0	0	0	0	0	0	0	0	0	0	0	0	0	0	0	0	0	0	0	0	0	0	0	0	0	0	0	0	0	0	0	0	0	0	0	0	0
193	S045-lun	S045	lane05	lung	Diseased	5.7	2018-11-01	Shandong	0	0	0	0	0	0	0	0	0	0	0	0	0	0	1.74033	0	0	0	0	0	0	0	0	0	0	0	0	0	0	0	0	0	0	0	0	0	181.14	0	0	0	0
194	S046-lun	S046	lane04	lung	Diseased	5	2018-11-04	Shandong	0	0	0	0	0	0	0	0	0	0	0	0	0	0	0	0	0	0	0	0	0	0	0	0	0	0	0	0	0	0	0	0	0	0	0	0	0	0	0	0	0
195	S047-lun	S047	lane05	lung	Diseased	6.1	2018-11-06	Shandong	0	0	0	0	0	0	0	0	2.86663	0	0	0	0	0	5.56126	0	0	0	0	0	0	0	0	0	0	0	0	0	0	0	1.03199	0	0	0	0	0	0	0	0	0	0
196	S130-kid	S130	lane12	kidney	Diseased	6.5	2019-03-09	Shandong	0	0	0	0	0	0	0	0	0	0	0	0	0	0	0	0	0	0	0	0	0	0	0	0	0	0	0	0	0	0	0	0	0	0	0	0	0	0	0	0	0
197	S130-lun	S130	lane12	lung	Diseased	6.5	2019-03-09	Shandong	6.02913	0	0	0	0	0	0	0	0	0	0	0	0	0	0	0	0	0	0	0	0	0	0	0	0	0	0	0	0	0	0	0	0	0	0	0	0	0	0	0	0
198	S130-lym	S130	lane12	lymphonodus	Diseased	8.1	2019-03-09	Shandong	44.73	0	0	0	0	0	0	0	0	0	0	0	0	0	0	0	0	0	0	0	0	0	0	0	0	0	0	0	0	0	0	0	0	0	0	0	0	0	0	0	0
199	S130-spl	S130	lane12	spleen	Diseased	8.1	2019-03-09	Shandong	0	0	0	0	0	0	0	0	0	0	0	0	0	0	0	0	0	0	0	0	0	0	0	0	0	0	0	0	0	0	0	0	0	0	0	0	0	0	0	0	0
200	S131-lun	S131	lane11	lung	Diseased	2.9	2019-03-15	Shandong	0	0	0	0	0	0	0	0	0	0	0	0	0	0	0	0	0	0	0	0	0	0	0	0	0	0	0	0	0	0	0	0	0	0	0	103.358	0	0	0	0	0
201	S132-lun	S132	lane12	lung	Diseased	6.6	2019-03-19	Shandong	0	0	0	0	0	0	0	0	0	0	0	1.14653	0	0	0	0	0	0	0	0	0	0	0	0	0	0	0	0	0	0	5.0307	0	0	0	0	0	0	0	0	0	0
202	S133-lun	S133	lane12	lung	Diseased	6.5	2019-03-21	Shandong	0	0	0	0	1.32468	0	0	0	1.80156	13.0083	0	4.31844	0	29.3813	0	0	0	0	0	0	0	0	0	0	0	0	0	0	0	0	0	0	0	0	0	0	0	0	0	0	0
203	S133-spl	S133	lane12	spleen	Diseased	7.5	2019-03-21	Shandong	0	0	0	0	0	0	0	0	0	0	0	0	0	4.72299	0	0	0	0	0	0	0	0	0	0	0	0	0	0	0	0	0	0	0	0	0	0	0	0	0	0	0
204	S134-gut	S134	lane12	intestine	Diseased	6.3	2019-03-21	Shandong	0	0	0	201.567	0	0	2.4292	0	0	0	0	0	0	1.07337	0	0	0	0	0	0	0	0	0	0	0	0	0	0	0	0	0	0	0	0	0	0	0	0	0	0	0
205	S135-gut	S135	lane12	intestine	Diseased	7.9	2019-03-24	Shandong	0	0	0	0	0	0	2.59177	0	0	0	0	0	0	1.99566	0	0	0	0	0	0	0	0	0	0	0	0	0	0	0	0	0	0	0	0	0	0	0	0	0	0	0
206	S136-kid	S136	lane12	kidney	Diseased	8.1	2019-03-28	Shandong	0	0	0	0	0	0	0	0	0	7.45136	0	1.42035	0	2.46922	0	0	0	0	0	0	0	0	0	0	0	0	0	0	0	0	0	0	0	0	0	0	0	0	0	0	0
207	S136-lun	S136	lane12	lung	Diseased	7.1	2019-03-28	Shandong	83.6932	0	0	0	0	0	0	0	0	8.00768	0	1.2399	0	4.39131	0	0	0	0	0	0	0	0	0	0	0	0	0	0	0	0	2.09233	0	0	0	0	0	0	0	0	0	0
208	S136-spl	S136	lane12	spleen	Diseased	7.6	2019-03-28	Shandong	9.4375	0	0	0	0	0	0	0	0	4.6669	0	1.40007	0	3.42239	0	0	0	0	0	0	0	0	0	0	0	0	0	0	0	0	0	0	0	0	0	0	0	0	0	0	0
209	S137-gut	S137	lane12	intestine	Diseased	6.7	2019-03-30	Shandong	17.6686	0	0	0	0	0	0	0	0	6.28153	0	0	0	0	0	0	0	0	0	0	0	0	0	0	0	0	0	0	0	0	0	0	0	0	0	0	0	0	0	0	0
210	S138-liv	S138	lane13	liver	Diseased	7.3	2019-04-03	Shandong	0	0	0	0	0	0	0	0	0	0	0	0	0	0	0	0	0	0	0	0	0	0	0	0	0	0	0	0	0	93.3612	0	0	0	0	0	0	0	0	0	0	0
211	S138-lun	S138	lane12	lung	Diseased	7.1	2019-04-03	Shandong	0	0	0	0	0	0	0	0	0	0	0	0	0	0	0	0	0	0	0	0	0	0	0	0	0	0	0	0	0	54.1084	0	0	0	0	0	0	0	0	0	0	0
212	S138-spl	S138	lane13	spleen	Diseased	7.1	2019-04-03	Shandong	0	0	0	0	0	0	0	0	0	0	0	0	0	0	0	0	0	0	0	0	0	0	0	0	0	0	0	0	0	1097.6	0	0	0	0	0	0	0	0	0	0	0
213	S139-spl	S139	lane13	spleen	Diseased	6.5	2019-04-04	Shandong	0	0	0	0	0	0	0	0	0	0	0	0	0	0	0	0	0	0	0	0	0	0	0	0	0	0	0	0	0	1465.25	0	0	0	0	0	0	0	0	0	0	0
214	S140-lun	S140	lane13	lung	Diseased	6.7	2019-04-06	Shandong	0	0	0	0	0	0	0	0	0	0	0	0	0	67.465	0	0	0	0	0	0	0	0	0	0	0	0	0	0	0	0	0	0	0	0	0	0	0	0	0	0	0
215	S141-gut	S141	lane13	intestine	Diseased	7.2	2019-04-06	Shandong	0	0	0	1.06368	0	0	0	0	62.8456	281.875	0	51.1452	0	5795.62	0	0	0	0	0	0	0	0	0	0	0	0	0	0	0	0	0	0	0	0	0	0	0	0	0	0	0
216	S142-gut	S142	lane13	intestine	Diseased	7.2	2019-04-21	Shandong	0	0	0	1.32091	192.81	0	0	1.88392	14.0753	17.5616	0	7.51404	26.5265	64.768	0	0	0	0	0	0	0	0	0	0	0	0	0	0	0	0	0	0	0	0	0	0	0	0	0	0	0
217	S143-gut	S143	lane11	intestine	Diseased	5.9	2019-04-25	Shandong	0	0	0	0	1.57235	0	0	0	45.2672	3181.12	0	395.653	0	18.7441	0	0	0	0	0	0	0	0	0	0	0	0	0	0	0	0	0	0	0	0	0	0	0	0	0	0	0
218	S144-gut	S144	lane13	intestine	Diseased	6.3	2019-05-12	Shandong	0	0	0	2.87111	9.5136	0	2.40881	2.89544	329.789	10.5355	1090.88	354.266	0	4126.61	0	0	0	0	0	0	0	0	0	0	0	0	0	0	0	0	0	0	14.2096	0	0	0	0	0	0	0	0
219	S145-kid	S145	lane13	kidney	Diseased	8	2019-04-16	Shandong	180.55	0	0	0	0	0	0	0	0	0	0	0	0	0	0	0	0	0	0	0	0	0	0	0	0	0	0	0	0	0	0	0	0	0	0	0	0	0	0	0	0
220	S145-lun	S145	lane13	lung	Diseased	8.7	2019-04-16	Shandong	122.301	0	0	0	0	0	0	0	0	0	0	0	0	1.35389	0	0	0	0	0	0	0	0	0	0	0	0	0	0	0	0	0	0	0	0	0	0	0	0	0	0	0
221	S145-lym	S145	lane13	lymphonodus	Diseased	6.9	2019-04-16	Shandong	1	0	0	0	0	0	0	0	0	10.3443	0	2.04561	0	41.0981	0	0	0	0	0	0	0	0	0	0	0	0	0	0	0	0	0	0	0	0	0	0	0	0	0	0	0
222	S145-spl	S145	lane13	spleen	Diseased	6.7	2019-04-16	Shandong	0	0	0	0	0	0	0	0	0	0	0	0	0	0	0	0	0	0	0	0	0	0	0	0	0	0	0	0	0	0	0	0	0	0	0	0	0	0	0	0	0
226	S147-liv	S147	lane13	liver	Diseased	7.3	2019-05-21	Shandong	0	0	0	0	0	0	0	0	0	0	0	0	0	0	0	0	0	0	0	0	0	0	0	0	0	0	0	0	0	0	0	0	0	0	0	0	0	0	0	0	0
228	S62-lun	S62	lane07	lung	Diseased	5.7	2018-11-13	Shandong	0	0	0	0	0	0	0	0	0	0	0	0	0	0	0	0	0	0	0	0	0	0	0	0	0	0	0	0	0	0	0	0	0	0	0	0	0	0	0	0	0
229	S62	S62	lane07	liver;kidney	Diseased	6.5	2018-11-13	Shandong	0	0	0	0	0	0	0	0	0	0	0	0	0	0	0	0	0	0	0	0	0	0	0	0	0	0	0	0	0	0	0	0	0	0	0	0	0	0	0	0	0
230	S63-liv	S63	lane07	liver	Diseased	6.8	2018-11-11	Shandong	0	0	0	0	0	0	0	0	0	0	0	0	0	0	0	0	0	0	0	0	0	0	0	0	0	0	0	0	0	0	0	0	0	0	0	0	0	0	0	0	0
231	S63-lun	S63	lane07	lung	Diseased	6.1	2018-11-11	Shandong	0	0	0	0	0	0	0	0	0	0	0	0	0	0	0	0	0	0	0	0	0	0	0	0	0	0	0	0	0	0	0	0	0	0	0	0	0	0	0	0	0
232	S65-lun	S65	lane09	lung	Diseased	5.5	2018-11-10	Shandong	0	0	0	0	0	0	0	0	0	0	0	0	0	0	0	0	0	0	0	0	0	0	0	0	0	0	0	0	0	0	0	0	0	0	0	0	0	0	0	0	0
233	S65	S65	lane09	spleen;liver	Diseased	6.3	2018-11-10	Shandong	0	0	0	0	0	0	0	0	0	0	0	0	0	0	0	0	0	0	0	0	0	0	0	0	0	0	0	0	0	0	0	0	0	0	0	0	0	0	0	0	0
235	S67-lun	S67	lane09	lung	Diseased	6.9	2018-11-15	Shandong	0	0	0	0	0	0	0	0	0	0	0	0	0	0	0	0	0	0	0	0	0	0	0	0	0	0	0	0	0	0	1.92106	0	0	0	0	0	0	0	0	0	0
236	S67	S67	lane09	liver;kidney	Diseased	6.5	2018-11-15	Shandong	0	0	0	0	0	0	0	0	0	0	0	0	0	0	0	0	0	0	0	0	0	0	0	0	0	0	3.2307	0	0	0	0	0	0	0	0	0	0	0	0	0	0
237	S68-lun	S68	lane07	lung	Diseased	6.2	2018-11-20	Shandong	69.6012	0	0	0	0	0	0	0	0	1.10869	0	0	0	1.47826	0	0	2.0942	0	0	0	0	0	0	0	0	0	0	0	0	0	0	0	0	0	0	0	0	0	0	0	0
238	S68	S68	lane09	liver;kidney	Diseased	6.5	2018-11-20	Shandong	0	0	0	0	0	0	0	0	0	0	0	0	0	0	0	0	0	0	0	0	0	0	0	0	0	0	0	0	0	0	1.32733	0	0	0	0	0	0	0	0	0	0
239	S69-kid	S69	lane09	kidney	Diseased	7.2	2018-11-23	Shandong	0	0	0	0	0	0	0	0	0	0	0	0	0	0	0	0	20.42	0	0	0	0	0	0	0	0	0	0	0	0	0	0	0	0	0	0	0	0	0	0	0	0
240	S69-lun	S69	lane09	lung	Diseased	5.4	2018-11-23	Shandong	0	0	0	0	0	0	0	0	0	0	0	0	0	0	0	0	11465	6.8785	0	0	0	0	0	0	0	0	0	0	0	0	0	0	0	0	0	0	0	0	0	0	0
241	S70-lun	S70	lane09	lung	Diseased	6.7	2018-11-26	Shandong	1029.23	0	0	0	0	0	0	0	0	0	0	0	0	2.76892	0	0	0	0	0	0	0	0	0	0	0	0	0	0	0	0	0	0	0	0	0	0	0	0	0	0	0
242	S70-spl	S70	lane09	spleen	Diseased	6.9	2018-11-26	Shandong	450.979	0	0	0	0	0	0	0	0	0	0	0	0	0	0	0	0	0	0	0	0	0	0	0	0	0	0	0	0	0	0	0	0	0	0	0	0	0	0	0	0
246	S72-kid	S72	lane09	kidney	Diseased	7.2	2018-12-10	Shandong	0	0	0	0	0	0	0	0	0	0	0	0	0	0	0	0	0	0	0	0	0	0	0	0	0	0	0	0	0	0	0	0	0	0	0	0	0	0	0	0	0
247	S72-lun	S72	lane09	lung	Diseased	7.1	2018-12-10	Shandong	0	0	0	0	0	0	0	0	0	0	0	0	0	0	0	0	250.849	0	0	0	0	0	0	0	0	0	0	0	0	0	37.9885	0	0	0	0	0	0	0	0	0	0
248	S72-spl	S72	lane09	spleen	Diseased	6.8	2018-12-10	Shandong	0	0	0	0	0	0	0	0	0	0	0	0	0	0	0	0	0	0	0	0	0	0	0	0	0	0	0	0	0	0	0	0	0	0	0	0	0	0	0	0	0
249	S73-gut	S73	lane08	intestine	Diseased	4.7	2018-12-13	Shandong	0	0	0	11.8493	3.22337	0	0	1.18039	0	510.519	45.672	1215.62	0	12389.8	0	0	0	0	0	0	18.9316	0	0	0	0	0	0	0	0	0	0	0	0	0	0	0	0	0	0	0	0
250	S74-lun	S74	lane09	lung	Diseased	5.5	2018-12-17	Shandong	0	0	0	0	0	0	0	0	0	0	0	0	0	0	0	0	0	0	0	0	0	0	0	0	0	0	0	0	0	0	0	0	0	0	0	0	0	0	0	0	0
251	S74-spl	S74	lane09	spleen	Diseased	8.1	2018-12-17	Shandong	0	0	0	0	0	0	0	0	0	0	0	0	0	0	0	0	0	0	0	0	0	0	0	0	0	0	0	0	0	0	0	0	0	0	0	0	0	0	0	0	0
252	S75-lun	S75	lane09	lung	Diseased	6.1	2018-12-19	Shandong	3725.91	0	0	0	0	0	0	0	0	0	0	0	0	0	0	0	0	0	0	0	0	0	0	0	0	0	0	0	0	0	0	0	1.14039	134.63	0	0	0	0	0	0	0
253	S75	S75	lane08	liver;kidney;lymphonodus	Diseased	6.5	2018-12-19	Shandong	448.857	0	0	0	0	0	0	0	0	0	0	0	0	0	0	0	0	0	0	0	0	0	0	0	0	0	0	0	0	0	1.01057	0	1513.81	306.967	0	0	0	0	0	0	0
254	S75-spl	S75	lane08	spleen	Diseased	6.6	2018-12-19	Shandong	59.7068	0	0	0	0	0	0	0	0	0	0	0	0	0	0	0	0	0	0	0	0	0	0	0	0	0	0	0	0	0	0	0	0	43.9869	0	0	0	0	0	0	0
255	S76-lun	S76	lane09	lung	Diseased	6.8	2018-12-22	Shandong	0	0	0	0	0	0	0	0	0	0	0	0	0	0	0	0	0	0	0	0	0	0	0	0	0	0	0	0	0	0	0	0	0	0	0	0	0	0	0	0	0
256	S76	S76	lane08	liver;kidney	Diseased	6	2018-12-22	Shandong	0	0	0	0	0	0	0	0	0	0	0	0	0	0	0	0	0	0	0	0	0	0	0	0	0	0	0	0	0	0	2.16662	0	0	0	0	0	0	0	0	0	0
257	S76-spl	S76	lane08	spleen	Diseased	7.2	2018-12-22	Shandong	0	0	0	0	0	0	0	0	0	0	0	0	0	0	0	0	0	0	0	0	0	0	0	0	0	0	0	0	0	0	58.3797	0	0	0	0	0	0	0	0	0	0
258	S77-lun	S77	lane08	lung	Diseased	6.3	2018-12-25	Shandong	1449.72	0	0	0	0	0	0	0	0	0	0	0	0	0	0	0	0	0	0	0	0	0	0	0	0	0	0	0	0	0	0	0	0	0	0	0	0	0	0	0	0
259	S77	S77	lane08	liver;kidney	Diseased	5.7	2018-12-25	Shandong	2.59645	0	0	0	0	0	0	0	0	0	0	0	0	0	0	0	0	0	0	0	0	0	0	0	0	0	0	0	0	0	0	0	0	0	0	0	0	0	0	0	0
260	S77-spl	S77	lane08	spleen	Diseased	6.8	2018-12-25	Shandong	2.99357	0	0	0	0	0	0	0	1.05655	0	0	0	0	0	0	0	0	0	0	0	0	0	0	0	0	0	0	0	0	0	0	0	0	0	0	0	0	0	0	0	0
261	S78-lun	S78	lane10	lung	Diseased	2.8	2018-12-03	Shandong	756.435	0	0	0	0	0	0	5.22094	0	1.05423	41.3659	0	0	12.0985	0	0	0	0	0	0	0	0	0	0	0	0	0	0	0	0	1.80725	0	0	0	0	0	0	0	0	0	0
262	S79-gut	S79	lane10	intestine	Diseased	2.5	2019-01-07	Shandong	0	0	0	0	13.4076	0	1.62138	3.1804	14570.8	716.774	4.86414	75.2071	1.55902	365.434	0	0	0	0	0	0	0	0	0	0	0	0	0	0	0	0	0	0	0	0	0	0	0	0	0	0	0
263	S8	S8	lane17	mixed	Diseased	2.6	2018-05-19	Shandong	2306.56	0	1.30043	0	0	0	0	0	0	0	0	0	0	0	0	0	0	0	0	1.6952	0	0	0	0	0	0	0	0	0	0	1.34687	1.1611	0	0	0	0	0	0	1178.33	0	0
264	XJ92-lun	XJ92	lane10	lung	Diseased	2.7	2018-03-06	Xinjiang	5.95944	0	24.008	0	0	0	0	0	0	0	0	0	0	0	0	0	0	0	0	0	0	0	0	0	0	0	0	0	0	0	0	0	1.13513	0	0	0	0	0	0	0	0
265	Y111-lun	Y111	lane11	lung	Diseased	2.4	2019-04-09	Yunnan	0	0	0	0	0	0	0	0	0	0	0	0	0	0	0	0	0	0	0	0	0	0	0	0	0	0	0	0	0	0	0	0	0	0	0	0	0	0	0	0	0
266	Y112-lun	Y112	lane11	lung	Diseased	2.5	2019-04-09	Yunnan	0	0	0	0	0	0	0	0	0	0	0	0	0	0	0	0	0	0	0	25.5125	0	0	0	0	0	0	0	0	0	0	0	0	0	0	0	0	0	0	0	0	0
267	Y118-lun	Y118	lane11	lung	Diseased	2.6	2018-07-30	Yunnan	0	0	0	0	0	0	0	0	0	0	0	0	0	0	0	0	0	0	0	0	0	0	0	0	0	0	0	0	0	0	0	0	0	0	0	0	0	0	0	0	0
268	Y119-liv	Y119	lane11	liver	Diseased	2.9	2018-07-30	Yunnan	0	0	0	0	0	0	0	0	0	0	0	0	0	0	0	0	0	0	0	0	0	0	0	0	0	0	0	0	0	0	0	0	0	0	0	0	0	0	0	0	0
269	Y125-kid	Y125	lane11	kidney	Diseased	5.9	2018-07-30	Yunnan	0	0	0	0	0	0	0	0	0	0	0	0	0	0	0	0	0	0	0	0	0	0	0	0	0	0	0	0	0	0	0	0	0	0	0	0	0	0	0	0	0
270	ZJ83-lun	ZJ83	lane10	lung	Diseased	2.7	2018-09-13	Zhejiang	380.793	0	1.37015	0	0	0	0	0	0	0	0	0	0	0	0	0	0	0	0	0	0	0	0	0	0	0	0	0	0	0	0	0	0	0	0	0	0	0	0	0	0
[truncated: 14 more columns]
